# Supplementary material for: The Combined ICP-MS, ESEM-EDX, and HAADF-STEM-EDX Approach for the Assessment of Metal Sub-Micro- and Nanoparticles in Wheat Grain
Source: Molecules. 2024 Jul 2;29(13):3148. doi: 10.3390/molecules29133148 (PMC11243335; doi:10.3390/molecules29133148)
Supplement: Supplementary file 1 [file molecules-29-03148-s001.zip]

Archive with 1 entries (1 files):
- molecules-3061441-supplementary.pdf
